# Supplementary material for: Potassium supplementation and depletion during development of salt-sensitive hypertension in male and female SS rats
Source: JCI Insight. 2025 Apr 15;10(10):e181778. doi: 10.1172/jci.insight.181778 (PMC12128975; doi:10.1172/jci.insight.181778)
Supplement: Supporting data values [file jciinsight-10-181778-s272.xlsx]

## Sheet: Table 1
Potassium							Sodium							Calcium							Creatinine							pH
Male DK	Male NK	Male HK	Female DK	Female NK	Female HK		Male DK	Male NK	Male HK	Female DK	Female NK	Female HK		Male DK	Male NK	Male HK	Female DK	Female NK	Female HK		Male DK	Male NK	Male HK	Female DK	Female NK	Female HK		Male DK	Male NK	Male HK	Female DK	Female NK	Female HK
1	2.9	4	1.3	2.7	3		111	130	138	117	126	129		0.88	1.22	1.28	0.95	1.17	1.19		0.39	0.54	0.36	0.38	0.34	0.44		7.569	7.254	7.501	7.476	7.444	7.489
2.6	2.5	3.7	1.4	2.9	3.1		138	105	125	148	122	131		1.18	1.06	1.25	1.03	1.13	1.25		0.41	0.46	0.35	0.37	0.29	0.3		7.473	7.501	7.528	7.488	7.461	7.53
1.1	3.2	4.2	1.6	3.5	3.6		98		130	153	138	116		0.8		1.31	1.1	1.22	1.14		0.2		0.57	0.3	0.39	0.29		7.493	7.546	7.405	7.272	7.241	7.359
1.5	3.4	3.9	1.4	2.5	3.4		110		138	150	112	141		0.91		1.29	1.07	1.06	1.27		0.3		0.54	0.49	0.21	0.31		7.501	7.39	7.675	7.249	7.499	7.504
1.5	3.5	4.1	1.7	2.7	3.1		106	133	138	153	138	137		0.81	1.23	1.37	1.12	1.29	1.28		0.24	0.41	0.38	0.38	0.52	0.41		7.487	7.514	7.41	7.429	7.5	7.47
1.6	3.4	3.9	1.5	2.9			143	133	139	149	139			1.15	1.23	1.34	1.08	1.31			0.37	0.37	0.36	0.42	0.44			7.489	7.42	7.415	7.306	7.408
1.4	3.4		1.7				144	138		151				0.97	1.3		1.04				0.41	0.78		0.42				7.509	7.442		7.301
1.4			1.5				140	139		150				1.15	1.3		1.08				0.28	0.61		0.53				7.479			7.28
1.6			1.2				153	140		147				1.09	1.36		1.05				0.36	0.4		0.29				7.351			7.439

## Sheet: Table 2
Volume							Potassium							Sodium							Calcium							Chloride							Creatinine
Male DK	Male NK	Male HK	Female DK	Female NK	Female HK		Male DK	Male NK	Male HK	Female DK	Female NK	Female HK		Male DK	Male NK	Male HK	Female DK	Female NK	Female HK		Male DK	Male NK	Male HK	Female DK	Female NK	Female HK		Male DK	Male NK	Male HK	Female DK	Female NK	Female HK		Male DK	Male NK	Male HK	Female DK	Female NK	Female HK
29	38	60	22	48	13		0.04	0.88	3.84	0.05	0.55	1.8		3.68	6.08	6.21	1.52	3.6	1.3		0.04	0.06	0.08	0.07	0.02	0.02		3.84	5.99	8.19	2.3	2.45	2		0.05	0.1	0.06	0.06	0.03	0.06
9	47	39	12	20			0.07	0.63	3.59	0.04	0.76			2.07	4.65	6.61	0.48	4.59	5.2		0.01	0.05	0.06	0.03	0.04			2.5	4.44	9.32	1.42	4.32			0.04	0.05	0.08	0.04	0.05
21	18	48	22	40	27		0.09	1.09	3.74	0.13	0.91	2.6		3.47	4.78	7.22	1.4	7.26	6.7		0.04	0.02	0.08	0.04	0.07	0.06		4.89	4.87	10.01	2.95	7.4	6.7		0.06	0.09	0.07	0.05	0.06	0.05
21	33	10	25	32	32		0.05	1.33	1.13	0.08	0.87	3.5		2.04	9.65	2.26	2.4	5.18	3.3		0.04	0.08	0.02	0.05	0.06	0.11		3.68	9.19	2.99	2.69	5.44	8.8		0.03	0.11	0.03	0.03	0.04	0.06
	39	46	4	8	6			1.06	5	0.03	1.13	2.9			6.94	10.24	0.58	4.38	2.8			0.07	0.05	0	0.02	0.02			6.12	10.67	0.91	4.62	4.7			0.12	0.09	0.02	0.07	0.06
	35	44	18	24	10			1.23	3.98	0.08	1.23	2.5			8.35	9.04	1.39	8.54				0.09	0.09	0.03	0.07	0.03			7.47	10.32	2.04	8.14	4.1			0.11	0.09	0.03	0.08	0.05
			12							0.05							0.63							0.02							1.4							0.05
			15							0.05							0.8							0.02							1.17							0.04
			15							0.04							0.77							0.01							1.61							0.05

## Sheet: Fig. 1B
Day		Male DK							Male NK								Male HK							Female DK							Female NK							Female HK
-3		115.172	105.195	111.261	114.024	116.484	115.912		118.6	116.235	125.854	120.459	122.982	123.696	126.08		123.558	127.095	130.16	116.709	122.065	117.726		108.331	113.836	107.148	114.586	111.642	129.948		116.128	126.458	123.304	115.812	122.64	117.659		136.407	122.795	127.839	119.247	125.742
-2		119.838	102.745	104.113	115.341	112.696	118.108		117.8	116.742		129.18	119.301	123.374	127.601		125.272	129.878	133.698	116.523	123.079	118.545		109.281	108.898	105.324	113.729	114.242			102.562	123.87	121.698	117.273	116.804	109.996				133.81	113.014	123.725
-1		118.694	110.233	104.398	112.328	112.793	118.342		118.9	114.955	118.808	131.146	119.497	124.225	125.117		120.707	125.482	132.963	115.385	123.57	117.478		111.656	114.386	108.683	112.681	121.731	128.725		101.77	128.621	125.385	117.044	117.314	117.006		127.667	125.914	140.793	110.743	118.818
0
1		118.623	115.463	112.143	119.227	112.655	117.86		127.6	119.97	126.743	124.07	111.041	127.824	125.791		122.142	129.39	132.181	120.97	125.083	124.065		124.017	111.499	117.418	119.012	118.631	127.267		109.308	120.884	123.801	119.858	122.487	121.842		138.013	124.273	133.139	115.752	122.585
2		119.526	106.877	110.032	111.627	111.233	122.85		129.7	122.94	128.8	128.506	116.922	130.512	133.928		128.592	131.349	142.091	126.41	127.513	125.558		127.431	115.307	118.527	116.615	124.451	125.546						127.157	127.916		130.83	124.196	138.315	123.233	128.493
3		123.458					125.607		133.1	127.921	137.497	134.356	128.525	137.104	135.894		129.895	134.044	144.606	126.637	132.018	127.86			113.694	116.937	118.192	121.698	131.612						128.631	126.431		134.521	125.927	140.215	127.781	130.818
4		124.179	108.156	107.871	117.155	113.002	125.642		135.2	129.217		133.589	130.357	138.675	135.674		134.148	137.879	135.854	131.664	132.333	131.867			115.166	117.617	116.018	126.26							130.074	137.348				134.399	128.687	132.219
5		122.417	106.419	109.382	113.452	114.456	129.776		130.9	131.445		134.171	128.924	138.51	137.259		134.476	139.363	150.493	129.77	133.62	129.797		125.279	120.137	121.543	115.248	121.89							128.053	131.59				135.279	127.559	130.21
6		135.165	111.743	107.45	120.972	116.393	140.277		123.2	134.814		138.428	133.606	145.241	138.631		138.524	136.718	146.519	134.467	133.149	129.649		133.827	128.749	126.84	131.504	128.484			122.123	123.536	122.581	124.886	134.121	127.732				142.153	129.084	133.187
7		118.192	111.406	109.496	124.505	109.161	129.9		134.7	136.665	142.869	145.418	137.879	145.611	144.057		134.01	139.365	141.37	129.485	137.024	132.519		127.025	111.83	112.554	112.563	117.99	125.918		122.532	130.174	126.715	125.839	131.588	133.514		141.95	117.489	139.215	127.941	133.246
8			109.275	103.485	127.83	127.758	124.637		139.6	135.248	137.503	141.644	132.882	149.267	141.423		135.093	141.836	147.427	132.28	141.617	133.502		127.896					131.387		126.517	132.569	128.256	128.84	130.105	136.212		151.505	120.576	134.935	126.986	134.613
9			113.789	109.222	126.197	121.683	126.76		140.3	131.919	143.01	133.463	135.158	143.773	141.539		136.388	139.127	149.941	132.682	132.885	132.816		120.523					130.523		132.458	136.488	134.624	133.487	138.077	140.301		150.684	126.022	137.892	131.555	136.869
10		120.466	119.582	111.215	125.504	115.043	120.33		147.4	140.296	144.424	146.463	137.6	151.241	148.938		142.281	141.97	142.014	132.983	138.92	135.044		123.599	111.727	123.01	109.328	114.4	125.936		132.795	140.174	145.661	134.081	134.769	135.873		145.696	120.92	144.804	130.225	136.958
11		121.042	122.601	106.71	130.684	113.954	121.209		140.5	142.698	143.303	133.191	134.447	151.223	148.131		133.648	144.314	150.886	134.073	140.713	135.988		121.38	107.494	113.785	109.869	110.286	130.109		129.263	133.787	133.186	127.4	135.7	143.902		146.97	121.266	146.199	129.816	140.458
12		123.177	119.526	101.266	116.557	115.811	119.11		137.5	143.176	145.37	141.61	133.914	156.571	153.28		141.745	145.623	151.899	138.24	140.101	135.618		121.976	106.374	114.661	106.989	109.041	129.22		125.019	137.137	133.892	130.316	136.342	148.685		154.017	141.665	147.915	136.963	145.243
13		120.013	117.202	113.445	120.672	114.105	115.18		147.7	147.925	152.176	141.145	141.731	152.913	155.354		145.765	142.894	154.946	134.472	141.686	136.178		121.522	109.595	110.312	111.922	117.124	132.252		130.662	135.653	133.364	129.275	135.49	143.789		159.431	142.365	143.019	133.742	143.655
14		122.912	110.179	108.143	117.362	105.654			147	152.341	150.336	140.815	134.485	156.719	156.441		139.629	142.579	151.968	133.683	143.753	140.136		131.805	108.991	116.45	106.918	110.9	135.053		125.793	135.599	132.593	134.292	141.39	141.641		153.679	132.106	140.372	134.348	142.411
15		122.299	125.568	110.602	125.647	113.659			151.3	153.666	157.061	142.157	138.857	162.521	159.287		148.252	149.02	145.398	132.985	144.249	142.357		127.913	109.028	123.218	106.264	117.141	132.134		128.143	136.826	135.787	136.878	136.486	145.038		158.694	132.02	153.257	132.943	140.188
16		121.729	114.178	107.814	115.694	107.673			152.5	159.811	156.244	153.307	146.308	153.197	161.766		145.408	147.261	152.524	135.958	143.622	138.778			105.867	117.566	113.504	117.79	128.593		124.707	143.941	138.303	130.346	142.104	147.483		165.278	135.323	158.348	141.792	152.596
17		117.611	123.507	109.44	131.033	109.673			154.1	158.658	164.139	158.421	151.026	162.966	165.923		144.135	146.244	164.491	135.741	143.579	138.735			106.663	121.39	111.479	113.432	132.014						138.443	144.125		161.929	135.982	148.46	142.24	150.592
18		117.531	118.491	110.378	127.215	121.331			156.2	159.939	163.591	155.325	142.727	172.811	176.546		148.378	150.215	165.47	138.539	152.076	143.551		133.291	109.354	121.798	106.777	117.976	129.21		127.07	140.339	140.55	133.622	143.226	147.498		161.411	139.892	151.031	135.863	149.101
19		119.323	121.734	109.631	124.644	114.424			158.3	162.484	163.252	156.63	148.651	166.7	176.346		149.116	150.048	165.208	144.015	153.718	145.814		111.007	108.063	105.086	109.433	124.406	130.649		133.962	141.513	141.929	140.888	144.649	151.588		169.222	136.874	150.03	143.695	149.312
20		125.792	126.442	112.275	122.955	121.215			154.1	161.458	160.325	164.63	155.777	172.994	165.417		147.4	152.461	174.691	148.542	151.146	140.379		108.745	107.916	111.829	109.598	109.35	132.867		129.65	153.238	146.578	138.814	140.543	151.626		171.174	141.038	161.228	140.853	149.982
21		122.001	127.42	118.823	128.653	118.724			166.7	166.678	155.732	169.965	153.482	171.467	175.972		146.448	154.893	186.654	146.56	157.505	146.702		104.503	116.488	107.97	109.859	118.965	136.949		142.955	151.778	147.002	137.373	147.096	158.139		167.295	142.726	157.859	139.938	151.626
22		125.855	128.964	114.598	132.792	124.15			170.1	161.826	171.383	162.91	157.326	176.112	184.602		154.642	154.15	194.732	146.419	158.616	148.537		106.54	103.777	97.1488	108.567	111.374	129.766		140.893	150.54	152.678	143.563	147.638	159.879		174.895	145.385	157.212	139.737	156.707
23			135.803	116.709	125.564	119.201			174.3	177.192	174.877	172.943	154.832	183.641	182.945		153.144	152.711	188.273	145.13	163.557	145.651		112.14					123.734		137.613	150.814	148.629	149.553	148.276	159.045		177.675	140.939	171.521	148.656	154.102
24		127.626	132.838	114.747	130.623	114.116			171.6	177.682	166.26	172.771	168.208	179.851	183.461		155.111	160.436	202.429	150.538	164.457	152.95		119.846	103.201	52.9019	108.958	106.317	83.5122		140.019	156.216	157.311	149.168	148.48	158.614		187.85	154.069	163.195	147.655	154.193
25		128.653	136.185	107.492	124.085	100.686			171.6	171.264	176.22		163.695	181.205	184.149		156.676	161.398		151.895	167.335	152.197		127.59	107.805		115.105	103.509	94.0858		147.553	157.34	154.474	144.054	151.038	153.152		184.758	152.295		148.761	164.792
26		128.934	129.532	112.879	124.842	105.245			175.6	185.394	177.875		170.892	187.599	185.568		160.044	159.287		150.821	158.565	153.992		130.425	100.305		105.004	99.4762	108.55		146.107	152.774	158.217	142.343	153.182	162.465		181.101	153.347		144.818	164.546
27		125.259	133.567	107.231	129.339	116.223			169.7	190.419	185.357	156.489	171.684	181.402	184.555		160.567	165.169	207.048	151.441	161.826	152.855		128.188	99.2006		106.258		108.939		142.492	153.585	145.615	146.531	152.905	162.682		171.576	154.349	165.537	154.235	163.792
28		123.688	149.894	123.88	135.728	117.218			181.8	202.652	173.393		176.95	180.966	179.163		161.797	163.935		156.524	162.684	151.752			105.549		110.415		109.438		152.83	175.5	167.44	161.77	150.193	165.09		190.42	160.41		153.991	173.11
29		128.525	129.248	110.943	140.156	124.399			191.3	205.241	189.228		173.799	198.892	200.966		156.958	159.438		150.684	170.771	160.531			102.115		99.3005		106.836		149.798	165.72	160.329	153.961	159.478	168.037		196.415	158.012		159.161	170.124
30		132.734	139.644	109.095	136.528	128.048			187.6	159.471	192.198		177.387	196.468	198.116		159.039	165.28		154.448	164.297	162.822			99.971		94.8409		112.508						160.768	169.306		188.357	158.19		156.682	176.934
31		117.368	151.084	116.361	137.343	130.511			193.7	188.401	192.029		195.191	200.105	208.184		164.324	167.752		158.119	175.28	163.012			98.9156		94.5452		105.323		155.217	164.882	163.116	152.105	162.028	177.276		189.18	156.866		160.586	173.07
32		138.757	150.299	112.397	136.048	128.406			189.8	190.637	188.372		194.173	206.3	205.718		163.44	170.404		168.751	175.126	161.802			90.7764		102.612		112.887		151.451	174.828	170.808	154.015	158.176	175.719		204.714	171.987		164.398	182.477
33		103.918	144.254	111.936	131.982	128.001			203.2	190.386	186.751	205.412	194.264	209.041	211.678		170.095	172.519	215.257	163.379	178.91	163.203			87.8418				118.985		159.962	169.736	175.037	156.718	164.342	176.536		207.355	170.264	181.403	163.214	190.164
34		123.526	154.916	111.764	132.025	124.393			201.2	200.07	198.444	203.593	190.928	215.8	219.892		165.229	171.048	212.287	164.532	184.682	159.505							107.475		159.372	163.685	174.883	155.841	169.219	179.865		223.698	166.155	184.408	168.936	193.47
35

## Sheet: Fig. 1C
Days		Male DK							Male NK								Male HK							Female DK							Female NK							Female HK
-3		419.687	383.316	464.363	380.346	372.776	379.394		366.6	342.777		349.56	385.191	355.006	359.624		355.323	334.101	382.469	381.518	369.685	359.649		462.594	428.025	441.546	436.313	402.886			486.014	398.213	409.152	412.755	418.216	380.745				409.083	402.32	422.668
-2		366.434	358.905	352.62	360.109	344.988	367.359		348	352.075		361.436	373.192	354.019	359.55		368.725	359.344	376.86	378.165	358.059	359.777		427.956	383.917	418.066	402.96	403.951			493.777	403.338	398.393	390.68	415.47	389.652				405.81	417.033	418.36
-1		348.554	352.868	336.122	374.936	365.773	371.667		351	359.202	333.571	367.509	368.5	351.308	352.872		344.966	330.547	388.133	365.596	351.498	355.641		437.121	401.479	402.062	397.532	398.008	433.472		416.015	410.808	395.837	390.047	395.428	380.32		371.368	395.993	429.161	398.569	425.696
0
1		380.799	340.482	345.942	369.218	360.355	353.137		371.5	352.398	351.098	365.661	255.513	351.174	350.105		364.58	341.498	420.863	380.577	340.603	353.82		410.538	407.256	432.942	403.571	404.453	367.144		404.213	386.848	408.443	386.773	402.326	381.443		388.894	356.623	423.809	397.513	407.873
2		326.695	246.461	346.137	338.569	333.126	344.895		346	345.676	381.015	365.365	290.594	346.759	351.009		370.523	342.204	366.666	376.765	338.003	356.249		402.91	384.727	389.09	373.525	385.931	368.04						391.51	371.906		389.602	389.576	404.522	409.566	412.654
3		323.075					348.819		354.3	357.94	339.325	367.249	357.06	360.259	329.885		339.28	333.786	375.131	370.573	342.987	348.958			371.436	378.158	386.325	355.406	379.941						375.888	367.969		374.455	358.448	402.554	404.917	416.158
4		300.475	188.813	323.829	339.708	315.725	323.955		367.4	350.598		353.733	336.3	355.714	353.799		352.204	351.677	359.526	382.059	359.087	357.354			378.105	354.813	359.854	340.056							389.961	375.646				399.534	411.017	411.796
5		310.474	190.614	329.795	325.137	308.415	327.23		369.7	338.631		343.71	335.716	338.003	324.869		344.48	338.033	356.826	366.158	351.585	351.356		397.628	368.562	380.276	357.317	345.395							363.412	354.367				412.214	395.712	396.899
6		346.509	189.966	326.181	315.256	332.946	304.99		343	337.547		353.486	341.445	345.746	343.198		359.456	340.133	373.371	387.144	337.46	341.192		379.007	422.631	369.338	415.631	384.731			371.581	403.328	380.575	391.115	381.665	374.869				406.76	392.488	405.278
7		287.268	211.514	309.495	331.67	298.155	307.309		341.6	340.82	371.124	341.709	356.903	364.659	369.077		345.854	337.858	362.112	375.55	356.832	358.299		349.182	341.784	321.888	350.068	332.371	308.984		391.017	386.905	391.08	382.581	384.137	361.39		384.743	358.08	370.827	390.031	393.419
8			223.89	281.103	298.264	307.978	312.222		334.2	329.979	341.008	336.72	349.943	351.044	344.574		342.041	340.039	345.6	381.046	340.705	368.872		342.505					308.317		362.337	376.535	390.938	390.176	353.901	355.852		383.502	310.694	391.158	373.511	369.413
9			208.181	286.968	314.728	303.082	303.314		337.7	352.267	354.244	339.7	352.021	316.894	316.953		361.202	363.537	375.667	369.422	334.227	352.674		378.225					315.195		370.662	385.726	384.793	365.97	368.685	364.374		394.475	306.806	375.588	382.194	390.282
10		254.689	212.575	281.678	287.959	280.004	280.043		331	323.744	337.364	351.143	353.249	332.869	332.674		347.868	337.707	413.611	363.825	345.362	340.763		350.307	326.719	316.791	309.093	317.766	298.364		376.321	424.321	446.432	411.526	354.478	343.284		384.677	283.175	378.609	387.702	408.646
11		259.799	196.726	272.418	291.64	253.481	288.214		334.5	326.659	320.669	357.088	328.088	331.995	328.095		347.157	329.953	349.927	365.573	335.73	358.172		335.887	314.271	305.37	308.87	299.133	326.113		385.967	393.054	385.372	378.785	368.723	356.545		356.954	247.217	390.256	384.246	403.213
12		235.55	158.715	230.16	269.791	254.508	270.158		344.4	320.15	346.339	349.873	326.163	325.179	325.761		335.806	343.14	340.521	363.646	329.091	365.937		319.366	288.741	293.356	302.545	304.028	322.816		371.516	361.179	379.456	365.334	353.835	355.843		371.61	345.328	380.587	394.494	393.446
13		226.608	174.493	237.761	280.425	257.583	260.716		322.7	343.38	362.272	333.02	343.31	323.804	330.11		349.467	327.864	352.318	362.52	323.098	350.415		323.104	302.91	276.149	310.108	278.885	316.098		367.555	371.634	370.391	368.505	357.433	360.867		395.247	329.964	400.779	373.418	383.065
14		238.5	184.157	244.551	275.847	241.33			327.6	341.562	344.925	332.407	302.244	358.052	353.285		361.708	348.583	417.347	362.243	358.834	376.334		363.707	292.78	305.788	297.214	288.197	301.552		387.144	369.54	391.039	376.044	355.743	347.141		381.485	270.801	363.103	377.076	385.607
15		232.431	155.791	251.328	275.221	241.751			348.4	331.334	335.15	335.768	330.08	347.873	340.851		353.189	354.908	363.385	347.106	344.13	352.708		306.867	301.287	298.553	276.174	277.726	299.58		366.698	345.627	364.271	374.12	366.874	347.513		378.386	289.081	377.903	359.651	377.544
16		218.612	188.346	282.857	294.823	255.991			346.9	343.908	323.033	340.416	349.937	314.881	333.576		351.295	351.391	325.663	359.047	330.003	336.477			281.394	275.108	293.255	255.378	295.884		347.633	356.271	383.348	361.048	374.572	349.615		369.267	274.317	409.237	393.653	410.911
17		205.054	205.31	247.412	279.116	220.965			325.6	343.565	341.378	332.04	331.465	312.753	336.113		339.139	336.885	320.376	363.65	323.64	349.842			296.463	242.279	279.801	281.917	290.608						360.745	341.767		386.774	282.895	388.907	395.246	389.992
18		185.21	149.052	250.954	268.26	249.367			340.3	334.57	336.022	346.377	321.867	323.813	341.074		326.317	333.493	364.451	335.795	346.174	340.365		359.738	283.052	262.299	275.178	260.864	294.776		361.227	353.811	370.399	356.64	339.255	343.557		351.621	315.493	385.457	378.306	390.08
19		180.939	178.724	246.075	247.993	221.381			337.3	321.73	322.253	332.325	345.088	321.127	332.471		336.662	329.271	338.6	365.391	323.858	344.721		424.213	270.301	307.524	273.264	291.898	268.922		358.543	349.411	357.908	359.975	372.173	350.288		355.801	286.044	380.373	385.306	395.74
20		209.098	166.312	252.455	249.193	239.002			345.1	325.016	361.991	348.629	327.261	335.731	353.103		345.979	323.508	357.265	369.18	341.585	351.144		369.871	315.084	285.323	285.787	264.482	325.086		359.329	354.709	368.995	345.441	354.205	335.493		362.685	258.468	389.779	376.028	383.525
21		190.806	313.524	252.024	257.284	241.45			328.4	332.898	329.536	351.258	329.006	336.995	342.233		323.664	324.735	330.321	345.05	344.663	343.643		329.372	277.932	312.434	271.44	263.016	281.455		358.549	358.064	363.402	340.293	349.543	339.327		353.917	261.141	385.529	384.362	374.229
22		201.991	253.447	227.971	260.375	237.684			334.5	333.389	337.969	341.697	335.673	323.332	361.347		340.448	336.465	333.038	349.568	337.73	332.72		279.487	266.36	310.394	274.154	272.889	265.931		372.979	337.675	376.114	348.859	340.839	338.744		385.994	278.338	372.354	364.454	388.472
23			248.603	246.092	243.596	243.389			342.7	340.381	345.968	366.602	342.891	317.103	347.833		319.41	323.921	324.477	364.56	336.208	329.522		286.716					319.914		375.434	332.533	349.685	361.491	353.619	350.557		376.656	279.886	379.412	381.512	383.678
24		200.615	284.165	261.115	254.887	254.994			354.5	317.753	326.734	333.443	336.827	334.196	341.652		328.523	319.35	331.114	345.422	318.982	332.821		279.031	262.266	273.3	272.894	282.565	345.439		372.332	346.585	364.63	366.585	337.719	350.501		366.461	272.609	367.453	369.122	371.542
25		190.461	305.405	232.717	253.329	226.846			340.9	312.696	327.349		331.923	314.372	326.639		346.779	334.009		350.318	322.493	337.015		270.078	277.148		277.903	254.501	273.958		371.193	338.586	361.632	337.162	340.904	350.499		384.79	292.637		366.846	371.466
26		188.284	330.959	234.299	238.831	208.74			347.5	342.387	364.276		333.46	316.915	358.345		328.806	339.356		350.35	318.544	328.125		275.044	223.493		261.736	230.365	273.722		348.36	384.82	373.325	337.781	344.94	338.31		403.887	307.867		370.911	370.452
27		223.49	320.217	230.805	242.477	220.085			349.8	345.428	336.033	330.579	345.681	340.912	360.834		336.856	333.866	345.912	346.31	353.156	360.195		264.9	244.228		271.138		249.748		360.718	345.463	346.105	362.365	335.878	331.994		363.515	306.437	347.588	378.912	382.976
28		186.686	310.169	250.457	270.595	253.724			336.9	371.407	362.463		337.137	322.993	341.481		337.783	336.161		332.261	334.244	329			240.347		239.89		243.829		378.939	354.99	350.572	337.451	344.908	347.894		339.799	296.441		359.905	396.249
29		232.997	302.74	250.826	270.255	267.296			356	412.659	342.627		337.112	337.855	360.638		348.445	328.429		343.862	318.238	342.486			237.963		239.096		228.814		334.265	353.722	365.856	361.917	358.215	346.507		404.951	284.664		380.486	378.304
30		217.395	302.979	243.911	267.107	278.364			358.9	332.508	341.002		332.332	311.589	329.207		324.915	324.313		338.242	316.193	330.756			227.802		211.863		229.395						327.167	339.419		395.638	296.557		384.261	381.785
31		182.408	306.674	249.157	281.881	268.748			349.1	331.816	361.563		349.558	333.818	382.578		333.529	321.175		343.554	330.495	339.845			229.253		212.734		226.867		362.055	367.861	363.587	354.02	349.496	352.177		377.191	297.233		376.087	387.965
32		278.548	294.186	231.176	270.227	261.322			372.2	327.372	353.283		359.625	338.545	363.091		318.804	320.882		347.411	332.681	338.41			194.364		236.495		235.526		364.515	341.911	350.803	334.441	341.559	363.353		391.56	312.564		370.402	403.678
33		184.925	277.13	227.338	280.473	260.802			389.9	336.102	335.748	353.119	361.651	362.21	389.767		331.789	313.626	370.75	334.895	336.328	336.759			215.196				253.954		356.842	348.079	365.068	340.643	346.726	374.394		422.453	290.003	370.669	365.47	395.877
34		191.846	293.385	241.248	276.895	262.281			366.3	357.067	343.889	345.319	361.856	362.208	383.096		327.38	320.315	447.26	343.207	331.704	334.733							260.788		361.529	355.955	371.151	330.693	345.192	361.479		458.85	299.67	389.673	390.318	421.882
35

## Sheet: Fig. 1D
Male DK			Male NK			Male HK			Female DK			Female NK			Female HK
35	0		35	0		35	0		29	1		35	0		35	0
35	0		31	1		35	0		34	1		35	0		33	1
35	0		35	0		34	1		25	1		35	0		35	0
35	0		30	1		30	1		32	1		35	0		35	0
35	0		26	0		35	0		28	1		35	0		35	0
13	0		15	1		35	0		35	0		35	0		35	0
33	1		35	0		35	0		35	0
35	0		34	1		35	0		35	0
35	0		35	0					35	0
35	0		35	0					35	0
35	0		35	0					35	0
			35	0					35	0
									35	0
									28	1
									35	0
									31	1

## Sheet: Fig. 1E
Male DK	Male NK	Male HK	Female DK	Female NK	Female HK
321	394	370	210	236	225
282		370	192	245	234
316	360	278	197	260	230
308	333	355	163	290	221
296	377	368	177	231	220
287	364	370	190	243
247	366		193
277			201
239			185

## Sheet: Fig. 1F
Male DK	Male NK	Male HK	Female DK	Female NK	Female HK
17.35	12.36	10.51	14.9	9.96	12.49
12.48		10.89	16.82	11.43	11.62
16.77	11.19	15.29	18.68	10.65	11.91
13.44	14.38	10.73	18.3	8.28	12.67
13.68	12.04	10	23.1	13.12	11.5
17.6	12.94	9.73	16.4	10.74
16.6	10.82		16.4
16.8			14.9
16.3			13.7

## Sheet: Fig. 1G
Male DK	Male NK	Male HK	Female DK	Female NK	Female HK
5.08	4.21	3.73	3.48	4.79	4.98
5.43		3.95	3.7	4.86	4.91
4.11	4.28	5.65	3.86	4.81	5.13
3.86	4.68	3.72	4.48	3.41	4.34
3.95	4.19	4.13	4.52	4.42	4.86
3.97	4.51	3.84	4	4.4
3.64	4.56		3.83
3.72			4.08
3.1			3.51

## Sheet: Fig. 2B
Male DK	Male NK	Male HK	Female DK	Female NK	Female HK
6.559	10.282	3.969	2.937	5.79	6.383
4.704	5.375	3.063	4.047	4.946	3.589
2.095	4.554	8.517	5.184	7.069	9.258
3.778	4.531	9.844	3.54	4.909	7.666
6.273	8.223	12.627	3.087	3.988	7.096
3.958	8.194	5.617	4.311	5.523
	5.407

## Sheet: Fig. 2C
Male DK	Male NK	Male HK	Female DK	Female NK	Female HK
7.416	14.024	14.69	1.688	5.013	8.314
9.966	22.766	13.945	3.262	5.504	7.977
6.801	14.804	8.121	1.563	4.491	8.532
7.022	16.149	8.504	5.693	3.646	4.184
7.348	11.442	11.405	3.125	4.151	7.263
	9.294	16.04	3.786	8.487
	5.978

[truncated: 24 more sheets: Fig. 2E, Fig. 3A, Fig. 3B, Fig. 3C, Fig. 3D, Fig. 3E, Fig. 3F, Fig. 3G, Fig. 6B, Fig. 6D, Fig. S1A, Fig. S1B, Fig. S2A, Fig. S2B, Fig. S3A, Fig. S3B, Fig. S3C, Fig. S3D, Fig. S3E, Fig. S3F …]
